# Supplementary material for: Novel piston technique versus Ilizarov technique for the repair of bone defect after lower limb infection
Source: J Orthop Surg Res. 2021 Dec 4;16:704. doi: 10.1186/s13018-021-02844-1 (PMC8642891; doi:10.1186/s13018-021-02844-1)
Supplement: Supplementary file 1 — Additional file 1. The datasets of patients. [file 13018_2021_2844_MOESM1_ESM.xls]

## Sheet: Table 1
Table 1 Patient data of Group A
Patient no.	Sex	Age(years)	Site	Initial causes	Organism grown on culture	Type of external fixator	Operations before	No. of previous operations	Comorbidities	Soft tissue defect at presentation	Bone defect (cm)
1	M	50	Left tibia	OIRF	Staphylococcus aureus	Circular	WD+IF-WD	2	No	No	11.5
2	M	54	Left tibia	OIRF	Staphylococcus aureus	Circular	WD+IF-WD	2	No	No	9.8
3	M	37	Right tibia	OIRF	Staphylococcus aureus	Circular	WD+IF-SG-SG-SG-SG-WD	6	No	No	8.8
4	M	56	Left tibia	Open fracture	Staphylococcus aureus	Monolateral	WD+IF+EF-WD	2	No	No	13.5
5	M	24	Right tibia	OIRF	Negative	Circular	WD-EF-WD	3	No	No	7.2
6	F	59	Right femur	OIRF	Negative	Monolateral	WD+EF-WD	2	Hypertension	No	13.9
7	M	29	Left femur	Primary hematogenous	Staphylococcus aureus	Monolateral	WD+IF-WD	2	No	No	14.6
8	M	39	Left tibia	Open fracture	Staphylococcus aureus	Monolateral	WD+IF-WD	2	No	No	11.5
9	M	32	Right tibia	OIRF	Negative	Circular	WD+IF-WD	2	No	No	8.3
10	M	53	Left tibia	OIRF	Negative	Circular	WD+IF+EF-IF-WD	3	Smoking	No	4.3
11	M	42	Left tibia	OIRF	Pseudomonas aeruginosa	Circular	WD+EF-IF-WD	3	No	No	8.3
12	M	53	Left tibia	OIRF	Staphylococcus aureus	Circular	WD+IF-EF-WD	3	No	No	7.8
OIRF orthopedic implant-related infection, WD wound debridement, IF internal fixation, EF external fixation, SG skin grafting

## Sheet: Table 2
Table 2 Patient data of Group B				Table 2 Patient data of Group B
Patient no.	Sex	Age(years)	Site	Initial causes	Organism grown on culture	Type of external fixator	Operations before	No. of previous operations	Comorbidities	Soft tissue defect at presentation	Bone defect (cm)
1	M	24	Right tibia	OIRF	Staphylococcus aureus	Monolateral	WD+IF-WD	2	No	No	6.1
2	M	22	Left tibia	Open fracture	Staphylococcus aureus	Circular	WD+IF-WD	2	Smoking	No	7.6
3	M	22	Left tibia	OIRF	Staphylococcus aureus	Circular	WD+IF-WD	2	No	No	8
4	M	43	Right tibia	OIRF	Negative	Circular	WD+IF-MFCF	2	No	No	6.2
5	M	46	Left tibia	OIRF	Klebsiella pneumoniae	Circular	WD+IF-WD	2	Hypertension+DM	Yes	7
6	F	12	Right tibia	OIRF	Negative	Circular	WD+MFCF-SG	2	No	No	4.5
7	M	53	Left tibia	Open fracture	Staphylococcus aureus	Circular	WD+IF-MFCF-WD	3	No	No	6
8	M	51	Right tibia	OIRF	Negative	Circular	WD+IF-MFCF-WD	3	No	No	8
9	M	67	Left tibia	OIRF	Pseudomonas aeruginosa	Circular	WD+IF-WD	2	No	No	5
10	M	49	Right femur	OIRF	Negative	Circular	WD+EF-WD	2	Hypertension+DM	No	12
11	M	36	Right tibia	OIRF	Staphylococcus aureus	Circular	WD+IF-WD	2	No	No	5.9
12	M	60	Left tibia	Open fracture	Pseudomonas aeruginosa	Circular	WD+IF-WD-WD	3	No	No	10
13	M	54	Right tibia	OIRF	Staphylococcus aureus	Circular	WD+EF-WD-WD	3	No	No	6.2
14	M	61	Right tibia	OIRF	Staphylococcus aureus	Circular	WD+IF-WD-SG	3	Hypertension	No	7.7
15	M	48	Right tibia	OIRF	Negative	Circular	WD+EF-MFCF-WD	3	No	No	12.6
16	M	33	Right tibia	OIRF	Acinetobacter baumannii	Circular	WD+EF-WD-WD	3	No	Yes	11.4
17	M	40	Left tibia	OIRF	Serratia marcescens	Circular	WD+IF-EF-WD-WD-MFCF-SG	6	No	No	5.8
18	M	16	Right tibia	Primary hematogenous	Staphylococcus aureus	Circular	WD+IF	1	No	No	5.4
19	M	60	Left tibia	OIRF	Staphylococcus aureus	Circular	WD	1	Smoking	No	9.1
20	M	70	Right tibia	OIRF	Staphylococcus aureus	Circular	WD+EF-WD	2	Smoking	No	6.6
21	M	32	Right tibia	OIRF	Staphylococcus aureus	Circular	WD+EF-IF-WD	3	No	No	6.6
22	M	42	Right femur	Primary hematogenous	Negative	Monolateral	WD+IF-WD	2	No	No	5.9
23	M	54	Right tibia	OIRF	Negative	Monolateral	WD+IF-WD	2	Hypertension	No	6.4
24	F	50	Left tibia	Open fracture	Klebsiella pneumoniae	Circular	WD+EF-WD	2	No	No	3.5
25	M	63	Right tibia	OIRF	Pseudomonas putida	Monolateral	WD+EF-SG-WD-SG-WD	5	No	No	4.2
26	M	49	Left tibia	Open fracture	Staphylococcus aureus	Circular	WD+EF-WD	2	No	No	6.2
27	M	30	Left tibia	OIRF	Pseudomonas aeruginosa	Monolateral	WD+IF-WD	2	No	No	15.1
28	M	42	Right tibia	OIRF	Staphylococcus aureus	Monolateral	WD+EF-IT-MFCF-WD	4	No	No	3.9
29	M	23	Left femur	Primary hematogenous	Serratia marcescens	Monolateral	WD+IF-WD	2	No	No	14.6
OIRF orthopedic implant-related infection, WD wound debridement, IF internal fixation, EF external fixation, SG skin grafting, MFCF musculofasciocutaneous flap, DM diabetes mellitus

## Sheet: Table 3
Table 3 Results at latest follow-up of Group A
Case no.	Follow-up (months)	Union of docking site	Complications	Bone results	Functional results	EFT(days)	EFI(days/cm)
1	30	Yes	Pain, AJS	good	good	707	61.4783
2	21	Yes	Pain, PTI	excellent	excellent	445	45.4082
3	28	Yes	Pain	excellent	excellent	327	37.1591
4	23	Yes	Pain	good	excellent	441	32.6667
5	13	Yes	Pain	excellent	good	289	40.1389
6	29	Yes	Pain, AJS	good	poor	553	39.7842
7	31	Yes	Pain, AJS	excellent	good	588	40.274
8	42	Yes	Pain	excellent	excellent	645	56.087
9	39	Yes	Pain	excellent	excellent	330	39.759
10	27	Yes	Pain	excellent	good	160	37.2093
11	37	Yes	Pain	excellent	excellent	328	39.5181
12	22	Yes	Pain	excellent	excellent	298	38.2051
PTI pin tract infection, AJS adjacent joint stiffness

## Sheet: Table 4
Table 4 Results at latest follow-up of Group B
Case no.	Follow-up (months)	Union of docking site	Complications	Bone results	Functional results	EFT(days)	EFI(days/cm)
1	31	Yes	Pain, AJS	excellent	fair	375	61.4754
2	31	Yes	Pain, AJS	good	fair	478	62.8947
3	37	Yes	Pain, DHJ	good	fair	489	61.125
4	43	Yes	Pain	excellent	excellent	542	87.4194
5	18	Yes	Pain	excellent	good	420	60
6	31	Yes	Pain	excellent	good	274	60.8889
7	39	Yes	Pain	excellent	excellent	368	61.3333
8	21	Yes	Pain, AJS	good	fair	441	55.125
9	34	Yes	Pain	excellent	good	267	53.4
10	45	Yes	Pain, PTI	good	fair	978	81.5
11	24	Yes	Pain, AJS	excellent	good	359	60.8475
12	25	Yes	Pain	excellent	good	487	48.7
13	17	Yes	Pain	excellent	excellent	369	59.5161
14	29	Yes	Pain	excellent	good	370	48.0519
15	32	Yes	Pain, AJS	excellent	good	531	42.1429
16	22	Yes	Pain	excellent	excellent	545	47.807
17	36	Yes	Pain, DHJ	excellent	good	282	48.6207
18	38	Yes	Pain, PTI	excellent	excellent	412	76.2963
19	34	Yes	Pain, AJS	excellent	good	578	63.5165
20	19	Yes	Pain, DHJ	good	fair	372	56.3636
21	32	Yes	Pain	excellent	good	424	64.2424
22	45	Yes	Pain	good	fair	289	48.9831
23	20	Yes	Pain	excellent	excellent	356	55.625
24	19	Yes	Pain, PTI, AJS	good	poor	172	49.1429
25	30	Yes	Pain, PTI	excellent	good	245	58.3333
26	37	Yes	Pain, PTI	good	fair	624	100.645
27	28	Yes	Pain, AJS	good	fair	590	39.0728
28	21	Yes	Pain	good	fair	187	47.9487
29	29	Yes	Pain, PTI	excellent	good	672	46.0274
PTI pin tract infection, AJS adjacent joint stiffness, DHJ delayed healing of the joint

## Sheet: Table 5
Table 5 STROBE Statement—Checklist of items in reports of case-control studies
	Item No	Page No	Recommendation
Title and abstract	1	3	(a) Indicate the study’s design with a commonly used term in the title or the abstract
		3	(b) Provide in the abstract an informative and balanced summary of what was done and what was found
Introduction
Background/rationale	2	4-5	Explain the scientific background and rationale for the investigation being reported
Objectives	3	5	State specific objectives, including any prespecified hypotheses
Methods
Study design Setting	4	5-6	Present key elements of study design early in the paper
	5	5-6	Describe the setting, locations, and relevant dates, including periods of recruitment, exposure, follow-up, and data collection
Participants	6	5-6	(a) Give the eligibility criteria, and the sources and methods of case ascertainment and control selection. Give the rationale for the choice of cases and controls
		5-6	(b) For matched studies, give matching criteria and the number of controls per case
Variables	7	6,7	Clearly define all outcomes, exposures, predictors, potential confounders, and effect modifiers. Give diagnostic criteria, if applicable
Data sources/ measurement	8	6,7	For each variable of interest, give sources of data and details of methods of assessment (measurement). Describe comparability of assessment methods if there is more than one group
Bias	9	/	Describe any efforts to address potential sources of bias
Study size	10	/	Explain how the study size was arrived a
Quantitative variables	11	8	Explain how quantitative variables were handled in the analyses. If applicable, describe which groupings were chosen and why
Statistical methods	12	8	(a) Describe all statistical methods, including those used to control for confounding
		/	(b) Describe any methods used to examine subgroups and interactions
		/	(c) Explain how missing data were addressed
		/	(d) If applicable, explain how matching of cases and controls was addressed
		/	(e) Describe any sensitivity analyses
Results
Participants	13	6	(a) Report numbers of individuals at each stage of study—eg numbers potentially eligible, examined for eligibility, confirmed eligible, included in the study, completing follow-up, and analysed
		/	(b) Give reasons for non-participation at each stage
		/	(c) Consider use of a flow diagram
Descriptive data	14	8,10	(a) Give characteristics of study participants (eg demographic, clinical, social) and information on exposures and potential confounders
		/	(b) Indicate number of participants with missing data for each variable of interest
Outcome data	15	9,10	Report numbers in each exposure category, or summary measures of exposure
Main results	16	/	(a) Give unadjusted estimates and, if applicable, confounder-adjusted estimates and their precision (eg, 95% confidence interval). Make clear which confounders were adjusted for and why they were included
		/	(b) Report category boundaries when continuous variables were categorized
		/	(c) If relevant, consider translating estimates of relative risk into absolute risk for a meaningful time period
Other analyses	17	/	Report other analyses done—eg analyses of subgroups and interactions, and sensitivity analyses
Discussion
Key results	18	11-12	Summarise key results with reference to study objectives
Limitations	19	13	Discuss limitations of the study, taking into account sources of potential bias or imprecision. Discuss both direction and magnitude of any potential bias
Interpretation	20	12-12	Give a cautious overall interpretation of results considering objectives, limitations, multiplicity of analyses, results from similar studies, and other relevant evidence
Generalisability	21	13	Discuss the generalisability (external validity) of the study results
Other information
Funding	22	2	Give the source of funding and the role of the funders for the present study and, if applicable, for the original study on which the present article is based

## Sheet: Table 6
Table 6 The isolated organism distribution
Items	PT group	IT group
Staphylococcus aureus	7	13
Pseudomonas aeruginosa	1	3
Klebsiella pneumoniae	0	2
Acinetobacter baumannii	0	1
Pseudomonas putida	0	1
Serratia marcescens	0	2
Negative	4	7
total number	12	29
